# Supplementary material for: Reconstructing the Temporal Origin and the Transmission Dynamics of the HIV Subtype B Epidemic in St. Petersburg, Russia
Source: Viruses. 2022 Dec 9;14(12):2748. doi: 10.3390/v14122748 (PMC9783597; doi:10.3390/v14122748)
Supplement: Supplementary file 1 [file viruses-14-02748-s001.zip]

Archive with 1 entries (1 files):
- viruses-1866446-supplementary.pdf
